# Supplementary material for: Testing the arousal hypothesis of neonatal imitation in infant rhesus macaques
Source: PLoS One. 2017 Jun 15;12(6):e0178864. doi: 10.1371/journal.pone.0178864 (PMC5472263; doi:10.1371/journal.pone.0178864)
Supplement: S1 Table — (XLSX) [file pone.0178864.s004.xlsx]

## Sheet: LPS responses
	LPS condition								TP condition								CTRL condition
	D1		D3		D5		D7		D1		D3		D5		D7		D1		D3		D5		D7
Subject ID	Baseline	Stimulus	Baseline	Stimulus	Baseline	Stimulus	Baseline	Stimulus	Baseline	Stimulus	Baseline	Stimulus	Baseline	Stimulus	Baseline	Stimulus	Baseline	Stimulus	Baseline	Stimulus	Baseline	Stimulus	Baseline	Stimulus
1	12	4.2	0	12	3	3	0	0	4.5	5.4	12	7.2	7.5	0	4.5	3.6	3	1.8	3	0	7.5	7.2	3	4.2
2	0	1.8	1.5	4.2	7.5	7.2	1.5	4.2	0	0.6	3	3	9	6	3	5.4	0	0.6	1.5	4.2	1.5	4.2	6	4.8
3			4.5	1.8	4.5	2.4	13.5	18.6			1.5	2.4	3	4.8	1.5	4.8			0	1.2	4.5	7.2	1.5	6
4	0	1.2	1.5	2.4	0	1.2	3	0.6	0	0	9	3.6	0	4.8	4.5	9.6	1.5	1.2	0	7.8	1.5	3.6	6	4.2
5	1	0	10.5	6	0	0	1.5	0	0	0	0	3.6	1.5	0	0	0	0	0	0	0	3	4.2	1.5	1.2
6	2	0			3	1.2	6	5.4	0	1.2			4.5	6	1.5	3.6	6	4.8			3	1.8	0	0.6
7	2	2.4	7.5	9	10.5	6	1.5	0.6	0	3	13.5	8.4	4.5	1.2	10.5	14.4	3	2.4	1.5	1.8	1.5	4.2	1.5	3.6
8	0	2.4	0	0			1.5	0.6	0	0.6	0	0			1.5	0.6	0	1.2	0	0			1.5	6
9	0	1.8	4.5	2.4	0	0.6			0	0	0	6	0	1.8			0	0.6	1.5	0.6	0	1.8
10	13	8.4	4.5	9	3	0	0	1.2	3	4.8	4.5	1.2	0	1.8	1.5	0.6	7.5	14.4	0	3.6	4.5	0.6	9	4.8
11	1	2.4	6	0.6	0	1.2	0	0	4.5	0.6	0	0	0	1.2	1.5	4.2	9	2.4	1.5	1.8	0	0.6	0	0
12	1	4.2	4.5	4.2			0	0.6	0	0.6	0	3.6			9	0.6	0	3.6	4.5	0.6			1.5	1.2
13					4.5	6.6	0	1.2					3	6.6	9	13.8					0	9.6	0	1.2
14	3	2.4	3	5.4	6	6.6	3	4.8	0	3.6	1.5	3.6	1.5	0.6	6	1.8	4.5	1.2	1.5	9	1.5	1.2	7.5	3.6
15	0	1.2			0	4.2			1.5	4.2			4.5	6			1.5	0			0	1.8
16					0	0	0	6.6					1.5	0.6	1.5	1.2					0	0.6	0	6
17	1	4.2	0	1.2	1.5	0	1.5	2.4	1.5	1.2	0	2.4	0	0.6	0	1.2	1.5	1.2	1.5	0	1.5	0	1.5	2.4
18			0	1.8			0	1.8			6	17.4			3	1.2			4.5	1.8			1.5	0
19	0	0.6	18	16.8	4.5	3			16.5	12	4.5	7.2	25.5	10.8			7.5	9	1.5	7.8	4.5	1.8
20	1	0.6			1.5	1.8	3	0	0	1.2			0	1.2	0	0	0	0			1.5	1.2	3	1.2
21	5	7.2	0	3	0	0	0	1.8	0	1.2	0	6	3	0.6	1.5	1.2	13.5	1.2	3	2.4	1.5	2.4	0	2.4
22			1.5	4.2	3	0.6	0	0			4.5	1.8	3	0	4.5	1.2			3	1.8	3	1.8	0	0
23	0	0.6	1.5	3.6			0	3	6	3	1.5	4.2			0	0.6	6	5.4	6	4.2			3	0.6
24	0	5.4	3	4.8			4.5	4.8	6	14.4	12	4.8			13.5	19.2	6	0	3	3.6			10.5	12
25			0	1.2	4.5	1.2	0	4.8			0	0	4.5	4.2	3	3.6			0	0	1.5	2.4	3	2.4
26	1	14.4	6	2.4	0	1.2	4.5	10.2	9	1.8	6	6	1.5	0.6	0	0	7.5	3	6	4.2	4.5	1.2	19.5	7.2
27	0	0.6	7.5	0.6	0	0	0	0.6	1.5	1.2	4.5	4.8	0	1.8	0	2.4	6	0.6	3	7.2	3	0.6	0	0.6
28	0	1.2	0	6	3	7.2	0	2.4	0	1.2	4.5	5.4	4.5	5.4	1.5	4.8	4.5	8.4	0	3.6	4.5	6.6	6	6
29	2	3.6	4.5	9.6	0	4.2	3	6	3	1.8	0	11.4	1.5	2.4	3	7.8	3	6	21	13.8	1.5	3	3	4.2
30	0	4.2	0	4.8	4.5	3	3	3	1.5	3.6	1.5	3.6	1.5	6	0	5.4	3	0.6	0	1.8	1.5	5.4	10.5	1.8
31	2	3	1.5	3.6	4.5	0.6	7.5	2.4	6	3.6	1.5	4.2	0	3.6	1.5	14.4	0	0.6	7.5	8.4	10.5	4.2	3	5.4
32	0	1.8	0	1.8	0	2.4	0	0.6	0	3	0	1.8	1.5	1.8	0	1.2	0	0	1.5	1.2	0	5.4	0	1.2
33	3	6	0	1.2	1.5	1.8	7.5	1.2	24	13.8	6	12	0	1.8	0	4.8	0	1.2	0	0	1.5	3	0	1.2
34	9	1.8	3	0.6	6	7.8	0	5.4	4.5	6	15	1.2	3	2.4	6	3	4.5	2.4	6	2.4	10.5	5.4	1.5	3.6
35	0	9.6	0	15.6	0	0.6	1.5	8.4	7.5	1.2	33	39	4.5	4.2	1.5	1.8	3	3.6	9	22.2	1.5	1.8	1.5	0.6
36	0	1.2	6	4.8	1.5	14.4	0	0	3	1.8	7.5	4.2	4.5	0.6	0	3	6	3.6	6	12.6	0	2.4	4.5	1.8
37	7	28.2	3	14.4	1.5	3.6	0	3	4.5	0.6	10.5	1.8	1.5	1.8	7.5	9.6	12	7.2	4.5	5.4	13.5	11.4	1.5	0.6
38	2	0	4.5	1.8	3	3	0	0	1.5	2.4	0	1.2	4.5	0	0	0	3	0	6	0.6	6	7.8	0	4.2
39	0	1.2	0	1.8	0	0	0	2.4	0	1.8	3	0.6	1.5	2.4	0	0.6	1.5	2.4	1.5	2.4	1.5	1.2	3	3
40	0	1.2	0	0.6	1.5	1.2	0	6.6	1.5	1.2	4.5	3.6	0	0.6	0	0.6	0	0	0	2.4	0	1.2	0	0
41	2	8.4	3	12.6	3	16.2	4.5	10.2	0	0.6	1.5	5.4	3	6	6	5.4	0	4.2	0	3.6	6	13.8	27	7.2
42	0	0.6	0	0.6	0	10.8	4.5	1.2	3	2.4	1.5	2.4	10.5	7.8	1.5	7.2	0	1.8	0	0.6	1.5	0	0	7.8
43	0	3	0	0	0	6.6	3	4.8	3	10.8	1.5	0.6	0	0	0	0.6	6	4.2	6	6.6	6	8.4	3	1.2
44	0	0.6	0	0.6	0	0.6	3	4.2	0	0.6	0	6.6	1.5	0	0	0	0	1.2	6	1.2	1.5	4.2	4.5	0.6
45	0	3.6	1.5	1.8	0	3	0	0.6	3	3	1.5	0	24	12.6	0	0.6	0	0.6	0	0.6	4.5	1.2	0	3
46	0	1.2	1.5	4.2	6	6	1.5	0	0	0	0	1.8	3	6.6	6	7.8	3	18.6	0	1.2	4.5	1.2	0	3.6
47	4	6.6	7.5	5.4	0	1.8	1.5	22.8	4.5	4.8	3	0	0	10.2	7.5	1.2	0	2.4	0	3	12	0	0	8.4
48	1	3	0	2.4	4.5	1.8	0	1.2	3	3	10.5	3	0	0	0	0.6	1.5	3.6	3	3.6	7.5	3	0	0
49	0	4.2	1.5	0.6	0	1.8	0	5.4	0	6	3	1.2	3	1.2	1.5	1.8	3	0.6	3	6.6	1.5	1.2	0	0
50	0	0	0	0.6	4.5	6.6	12	2.4	0	0	1.5	1.2	3	3.6	3	2.4	0	1.2	3	0.6	1.5	3	0	3
51			3	3	9	0	7.5	4.8			3	3.6	1.5	0	4.5	5.4			1.5	2.4	1.5	0	0	2.4
52	2	1.8	0	4.2	0	0.6	4.5	0.6	1.5	0.6	0	0	0	1.2	0	0	1.5	0	0	0.6	0	1.8	0	0
53	6	8.4	1.5	13.8	3	13.8	3	20.4	4.5	4.8	1.5	1.2	6	1.2	4.5	3.6	1.5	3	0	4.2	1.5	7.2	1.5	1.8
54			13.5	3.6	0	3.6	3	5.4			3	4.2	7.5	4.2	4.5	5.4			4.5	6	7.5	9	10.5	7.2
55	0	4.2	0	2.4	1.5	3	0	9	0	0	3	1.2	0	10.8	1.5	2.4	1.5	0	0	4.8	1.5	13.8	4.5	4.8
56	1	1.2	0	0.6	0	8.4	3	12	0	0.6	0	0.6	4.5	10.2	0	0.6	0	1.2	0	0	0	0	0	4.2
57	0	18.6	0	1.8	0	0	0	3	0	1.2	1.5	0	0	4.8	0	2.4	0	7.8	4.5	0.6	6	4.2	3	1.2
58	1	1.2	3	0.6	0	6.6	0	0.6	1.5	0.6	0	1.2	0	0	0	0	3	0	0	0	0	0.6	0	1.8
59	8	5.4	1.5	9	16.5	1.2	0	0	1.5	6.6	0	7.2	1.5	36	37.5	0.6	7.5	13.8	0	1.2	7.5	12.6	0	6
60	1	0.6	0	4.2	0	3.6	1.5	0.6	0	0	0	1.2	0	1.8	0	4.2	4.5	9.6	0	10.8	4.5	4.8	0	3
61	0	0.6	3	9	3	0.6	0	3	4.5	0.6	1.5	3.6	13.5	6	3	3.6	0	3.6	13.5	8.4	7.5	8.4	12	10.2
62	0	0	0	0.6	1.5	0.6	1.5	1.2	0	0.6	1.5	0	0	0.6	1.5	6.6	0	0	0	4.8	0	0	0	0
63	0	1.8	0	0	0	0.6	0	0.6	0	0	0	0.6	0	1.2	0	2.4	7.5	11.4	0	1.8	1.5	0.6	0	0.6
64	2	4.2	0	3	3	3.6	3	0	0	6	4.5	9.6	1.5	21	4.5	10.2	0	3.6	0	7.2	0	3	0	0.6
65	0	1.2	0	0	0	0	0	0	0	1.8	0	0	0	0	0	0	0	0	0	0	0	2.4	0	0
66	0	1.2	0	0	1.5	0	0	0	3	0	0	1.2	1.5	0.6	0	0	0	0.6	0	0.6	0	0	0	0
67	0	0	3	1.2	9	3	0	2.4	1.5	0.6	0	0	0	1.2	0	3	0	0.6	9	4.8	0	0	4.5	2.4
68	9	2.4	7.5	4.2	4.5	6.6	4.5	2.4	3	4.8	3	13.8	3	0	0	0	3	6	4.5	1.2	0	0.6	1.5	1.2
69	2	4.2	3	6.6	0	0.6	1.5	3.6	4.5	3	0	10.2	6	4.8	3	6.6	4.5	3.6	3	1.2	0	2.4	1.5	8.4
70	0	1.2	0	0.6	0	0	1.5	1.2	0	3	3	1.2	0	0.6	0	0.6	0	0	0	0	0	0	0	0
71	1	6	0	4.2	0	0.6	1.5	1.8	1.5	3.6	6	1.8	7.5	0	0	0	0	0.6	0	6	0	1.8	1.5	0.6
72	1	4.8	0	0	0	0	1.5	7.8	6	2.4	1.5	2.4	0	1.8	0	0	0	2.4	0	0.6	0	2.4	0	0
73	3	7.2	3	0	0	1.8	0	0	3	2.4	3	5.4	0	0	0	3.6	0	0.6	10.5	2.4	4.5	4.8	4.5	0
74	8	4.8	6	6.6	4.5	4.2	3	2.4	9	5.4	1.5	9	12	6	9	0.6	4.5	3	19.5	14.4	1.5	1.8	0	1.2
75	0	1.2	0	0.6	6	4.2	4.5	4.2	0	0	4.5	0	6	7.8	7.5	2.4	4.5	0.6	0	0.6	3	12	3	3
76			0	0.6	18	23.4	0	0					3	2.4	9	6			1.5	3	0	3.6	0	2.4
77	0	0	4.5	15.6	0	4.2	0	2.4	0	7.2	0	0.6	3	1.2	1.5	1.8	1.5	1.2	1.5	3.6	1.5	2.4	0	2.4
78	5	4.8	4.5	1.8	6	0	0	1.2	7.5	3.6	1.5	2.25	1.5	3.6	0	1.8	0	1.2	0	1.2	0	0.6	1.5	1.2
79	0	2.4	1.5	2.4	0	3.6	10.5	12	1.5	4.2	0	3	4.5	7.8	1.5	4.2	0	1.8	0	1.8	0	1.2	3	3
80	1	6.6	1.5	1.2	4.5	5.4	4.5	11.4	0	1.8	1.5	2.4	13.5	8.4	1.5	5.4	3	17.4	3	4.2	6	13.8	1.5	12
81	0	1.8	3	1.8	1.5	2.4	4.5	1.2	0	0.6	1.5	8.4	0	1.8	13.5	1.2	0	1.8	1.5	0	0	7.2	1.5	0
82	0	0	0	3	12	6	0	4.8	1.5	4.2	6	9.6	1.5	9	0	34.8	0	4.8	0	4.2	1.5	9	0	1.2
83	2	4.8	4.5	7.8	0	7.2	0	1.8	0	3	1.5	3	3	1.2	0	1.8	4.5	3	6	2.4	3	1.8	0	1.8
84	2	4.2	4.5	2.4	6	7.8	4.5	1.2	1.5	1.8	0	0.6	3	3	0	3.6	1.5	1.2	3	1.8	0	1.8	1.5	0.6
85	0	0.6	0	1.2	3	5.4	0	0	12	12.6	3	1.8	1.5	3	1.5	2.4	21	10.8	0	1.2	0	3	1.5	3
86	3	6	1.5	1.2	0	2.4	0	6.6	15	6	1.5	0.6	0	0.6	9	15	7.5	1.2	1.5	1.8	0	10.2	4.5	10.8
87	0	1.8	0	0.6	3	1.8			1.5	0.6	0	0	0	1.2			0	0.6	1.5	1.2	6	0.6
88	0	4.8	0	1.8	0	0	0	1.2	0	6.6	4.5	0.6	0	0	0	1.2	3	1.2	0	0	7.5	2.4	0	0
89	11	19.2	16.5	11.4	0	3.6	0	4.2	1.5	5.4	7.5	7.2	0	0.6	16.5	22.8	13.5	32.4	12	3	1.5	1.2	4.5	6
90	0	0.6	1.5	1.8	10.5	7.2	3	4.8	7.5	1.2	6	0.6	1.5	3.6	10.5	6	1.5	0.6	0	0	0	3	18	10.8
91	0	4.2	0	0	0	4.8	1.5	4.2	3	1.8	4.5	1.8	6	6	0	3.6	0	1.2	1.5	6.6	4.5	8.4	6	0.75
92			0	1.8	1.5	5.4	0	7.2			0	1.8	1.5	0.6	0	1.2			13.5	11.4	0	2.4	0	7.2
93			0	4.2	4.5	2.4	0	0			3	1.8	0	0	0	0			4.5	4.2	4.5	2.4	0	0
94	0	1.2	36	18.6	6	1.8	7.5	0.6	0	0.6	15	9	13.5	3.6	0	3	0	1.8	0	2.4	0	0.6	9	6.6
95	2	1.8	0	0.6	4.5	2.4	4.5	5.4	21	10.2	3	0.6	7.5	12.6	3	1.2	0	11.4	1.5	1.8	0	3.6	6	10.8
96	3	4.2	4.5	10.8	3	10.2	13.5	6	9	6	6	12.6	4.5	9.6	22.5	18	6	6	12	27	4.5	10.2	18	13.2
97	3	3.6	3	3.6	4.5	0	4.5	7.2	0	0.6	0	9	0	3.6	6	6.6	1.5	11.4	1.5	3	3	7.2	3	4.8
98	0	0	0	0	0	1.2	0	0.6	0	0.6	4.5	6	0	0.6	1.5	0.6	4.5	4.2	3	0	0	0	0	0.6
99	1	7.8	0	0.6	4.5	0.6	12	14.4	0	0.6	12	7.2	0	1.8	4.5	6	0	0	0	0	3	4.8	3	6
100	2	4.8	15	14.4	1.5	4.8	0	0	1.5	1.8	3	3.6	1.5	5.4	1.5	9.6	0	2.4	3	4.2	15	7.2	0	0.6
101			4.5	3	7.5	8.4	0	10.8			0	13.2	3	2.4	1.5	9			1.5	4.2	18	28.8	4.5	4.8
102	8	8.4	1.5	3.6	6	3	0	3	7.5	4.2	0	3.6	6	6	3	1.2	1.5	9.6	4.5	4.2	7.5	1.2	1.5	2.4
103	0	0.6	1.5	0.6	0	1.2	3	5.4	13.5	0	0	2.4	7.5	9.6	0	3.6	1.5	0.6	3	0	0	3	0	15.6
104	1	12	10.5	12	3	6.6	6	3	0	11.4	3	1.2	6	1.2	1.5	15	21	10.2	4.5	6.6	1.5	3.6	0	8.4
105	0	1.8	15	18	1.5	6.6	4.5	10.8	3	8.4	12	17.4	12	7.8	6	6.6	6	4.8	10.5	11.4	3	5.4	9	19.2
106			0	3	3	9.6	1.5	10.2			3	6	0	2.4	0	0			0	0	7.5	6
107	1	2.4	0	1.2	0	2.4	0	2.4	1.5	11.4	0	0.6	10.5	2.4	0	0.6	7.5	1.8	0	2.4	1.5	1.8	0	0.6
108	6	11.4	6	15.6	10.5	10.2	3	15.6	3	12	4.5	7.2	9	7.2	4.5	16.2	15	18	1.5	2.4	1.5	8.4	4.5	4.8
109	0	0	0	2.4	3	0	1.5	0	10.5	3.6	7.5	2.4	3	0.6	1.5	0	0	5.4	0	1.2	0	0.6	0	1.8
110	0	1.2	1.5	0	10.5	7.2	6	9	0	0	0	3.6	0	0	10.5	4.2	0	0	1.5	11.4	0	3.6	0	4.2
111	1	5.4	4.5	8.4	21	33	4.5	10.8	1.5	3	25.5	24	6	15	12	7.8	0	1.8	22.5	16.2	4.5	22.8	7.5	13.2
112	0	2.4	0	0	0	0	0	0	4.5	5.4	0	4.2	0	0	0	0.6	0	4.2	1.5	1.8	0	0	4.5	0
113	1	5.4	4.5	7.8	7.5	10.8	4.5	9.6	1.5	10.2	3	7.2	12	24.6	0	10.8	1.5	12.6	0	6.6	1.5	7.2	7.5	4.8
114	0	6	0	0	10.5	13.2	15	19.2	16.5	2.4	10.5	4.2	36	15	4.5	17.4	0	0	4.5	6.6	33	16.2	18	22.8
115	0	2.4	7.5	1.8	1.5	4.8	3	4.2	0	1.8	3	12.6	4.5	0.6	9	9	9	6	4.5	4.8	4.5	7.8	6	11.4
116	3	4.8	4.5	4.2	0	1.2	7.5	3	3	6.6	0	0.6	0	6	0	7.8	0	1.2	6	18.6	1.5	7.8	1.5	0.6
117	14	17.4	12	19.2	0	10.8	13.5	15	21	9.6	22.5	19.8	33	24.6	7.5	12	12	9	6	18.6	9	28.8	0	10.2
118	0	7.2	6	3.6	72	31.2	3	17.4	0	3	12	36.6	4.5	4.8	7.5	3.6	0	1.2	4.5	9	0	4.8	1.5	1.8
119	0	1.2	3	6.6	6	10.8	0	6	12	2.4	0	5.4	9	26.4	7.5	6.6	9	2.4	22.5	5.4	3	6.6	1.5	4.2
120	0	5.4	0	37.8	0	30	1.5	0.6	1.5	14.4	3	5.4	9	9	9	4.8	1.5	10.2	0	5.4	0	3	1.5	1.2
121	0	0.6	12	3.6	10.5	3.6	0	0.6	0	0	1.5	2.4	1.5	0	0	3	0	0.6	3	5.4	1.5	0.6	4.5	3.6
122	2	13.8	4.5	11.4	4.5	6.6	9	6.6	6	4.8	3	8.4	0	12.6	1.5	9.6	1.5	3	3	4.2	6	8.4	1.5	4.2
123	0	1.8	1.5	2.4	1.5	6	0	1.8	4.5	2.4	1.5	0.6	12	6.6	4.5	6.6	0	6.6	3	2.4	0	7.8	1.5	1.2
124	0	9.6	1.5	0	1.5	4.2	4.5	3	0	7.8	1.5	4.2	3	1.8	0	3.6	3	11.4	3	0.6	0	2.4	0	3
125	0	2.4	3	3.6	0	4.2	1.5	0	0	1.2	0	0.6	6	12	3	3.6	0	4.8	1.5	4.2	0	8.4	0	0
126	2	8.4	0	8.4	0	11.4	0	10.8	1.5	3.6	3	30	1.5	3	0	6	7.5	18.6	0	1.8	1.5	0	0	0.6
127	3	3.6	0	0.6			0	3	9	3.6	1.5	1.8			1.5	0.6	19.5	7.8	7.5	4.2			6	4.2
128	3	5.4	4.5	6.6	13.5	4.8	0	5.4	1.5	26.4	30	39.6	9	2.4	3	2.4	0	3.6	6	3.6	4.5	1.2	16.5	5.4
129	0	0	10.5	12.6	7.5	10.8	3	5.4	1.5	6	18	18.6	0	3.6	7.5	24	7.5	1.8	1.5	7.2	12	11.4	16.5	19.8
130	3	4.2	3	0	24	11.4	4.5	7.2	0	1.8	6	0	3	0	6	12.6	1.5	0.6	3	1.2	0	4.2	7.5	19.2
131	18	12	19.5	29.4	9	19.8	7.5	17.4	13.5	10.8	42	54	22.5	30	6	12.6	18	9	4.5	20.4	9	7.8	9	7.8
132	2	6	7.5	1.8	4.5	12	0	10.2	0	21.6	9	21	12	28.2	21	3	3	3.6	9	17.4	6	6.6	1.5	3.6
133	5	7.8	4.5	9.6	6	10.8	3	11.4	6	4.8	7.5	7.8	1.5	1.2	7.5	10.2	0	1.8	1.5	7.8	7.5	4.2	4.5	15.6
134	7	6	3	9	6	3	6	3.6	6	0.6	7.5	5.4	12	9	3	4.8	0	3.6	10.5	7.2	9	6	3	7.8
135	9	10.8	4.5	11.4	15	9	13.5	11.4	1.5	7.8	1.5	3.6	10.5	9.6	3	10.8	1.5	4.2	6	14.4	10.5	13.8	7.5	4.2
136	12	3	18	19.8	0	0	19.5	0	13.5	20.4	1.5	7.8	3	7.2	3	3.6	18	10.8	16.5	5.4	7.5	4.2	4.5	19.8
137	12	7.8	1.5	0.6	18	24.6	15	3											0	7.2	3	13.8	1.5	22.2
138	3	2.4	31.5	11.4	15	5.4	6	9.6									4.5	1.8	1.5	4.8	4.5	9.6	12	15.6
139	7	12	7.5	19.8	33	30.6	13.5	3									0	0.6	4.5	12.6	12	18	21	14.4
140	5	0	1.5	4.2	0	16.8	21	34.2									15	15.6	4.5	6	0	12.6	25.5	19.2
141	12	25.8	0	7.2	0	6	36	12									0	6	0	0	0	3	1.5	0.6
142	5	5.4	12	7.2	1.5	4.2	4.5	11.4									18	9.6	0	7.8	1.5	10.8	27	12
143	3	19.8	51	15.6	9	28.2	84	90									1.5	3	0	2.4	3	20.4	40.5	18
144	5	7.8	13.5	15	28.5	19.8	3	6.6									1.5	22.8	1.5	4.2	0	1.8	10.5	4.8
145	0	6.6	7.5	16.8	25.5	9.6											0	0	4.5	6	0	2.4
146	5	8.4	18	7.8	0	0	1.5	2.4									6	15	16.5	1.2	0	9	0	0
147	1	19.8	1.5	3.6	12	19.8	13.5	5.4									1.5	1.2	0	5.4	0	0.6	24	18.6
148			3	0	3	1.2											0	0	1.5	1.2	0	0
149	23	16.2	19.5	15.6	24	36	0	0									0	0	13.5	8.4	18	2.4	12	13.2
150			0	5.4	0	0	10.5	34.2											6	1.8	0	0.6	15	22.2
151	1	1.8	6	9.6	6	4.8	19.5	8.4									4.5	4.2	6	3	7.5	1.2	0	6
152	2	16.2	1.5	15	39	19.2	28.5	33.6									16.5	10.8	15	28.8	9	15	13.5	27.6
153	0	4.2	4.5	10.8	4.5	15.6	18	7.8									0	3.6	31.5	0	1.5	5.4	7.5	5.4
154	4	1.8	1.5	3.6			3	4.8											6	0			3	3
155	0	0	0	3	1.5	0	3	3									0	0	4.5	0	0	2.4	0	0
156	0	1.2	6	4.2	0	5.4	6	4.2									1.5	0.6	30	0	7.5	4.8	4.5	7.8
157	2	0.6	13.5	24.6	15	22.8	16.5	16.2									1.5	1.8	91.5	0	12	9.6	34.5	15.6
158	10	1.2	0	9.6	19.5	24	19.5	22.2									0	0	13.5	0	34.5	24	9	9.6
159	0	10.8	0	0	4.5	9	12	3									0	0	1.5	0	21	23.4	16.5	18.6
160	0	0	9	18.6	1.5	4.8	7.5	7.8									0	4.2	21	0	0	11.4	7.5	4.2
161	0	5.4	7.5	15.6	9	6.6	4.5	6									1.5	6	39	0	3	3.6	13.5	17.4
162	7	8.4	27	39	34.5	25.8	19.5	22.8									4.5	7.2	64.5	0	7.5	12	1.5	3.6
163			9	20.4	13.5	12	18	1.2											7.5	0	4.5	5.4	36	5.4

## Sheet: TP responses
	LPS condition								TP condition								CTRL condition
	D1		D3		D5		D7		D1		D3		D5		D7		D1		D3		D5		D7
Subject ID	Baseline	Stimulus	Baseline	Stimulus	Baseline	Stimulus	Baseline	Stimulus	Baseline	Stimulus	Baseline	Stimulus	Baseline	Stimulus	Baseline	Stimulus	Baseline	Stimulus	Baseline	Stimulus	Baseline	Stimulus	Baseline	Stimulus
1	7.5	0.6	3	4.2	7.5	3.6	1.5	0.6	3	4.2	4.5	1.8	0	3	4.5	7.2	6	5.4	7.5	0	7.5	7.2	9	5.4
2	0	5.4	1.5	3.6	3	0	0	1.2	0	3	10.5	6	1.5	3	1.5	0.6	0	8.4	1.5	4.2	1.5	4.2	1.5	2.4
3			15	12.6	16.5	13.8	18	11.4			7.5	9	24	10.2	7.5	18			3	4.2	4.5	7.2	12	13.8
4	0	0.6	3	1.2	0	0	3	0.6	0	1.2	0	0	0	3.6	0	0.6	0	0	0	7.8	1.5	3.6	1.5	2.4
5	10.5	8.4	10.5	13.8	0	0.6	4.5	4.2	12	0.6	16.5	5.4	4.5	3	7.5	4.8	0	7.8	10.5	4.8	3	4.2	1.5	1.2
6	0	1.2			1.5	4.2	7.5	7.8	0	1.2			4.5	9	4.5	3.6	3	3			3	1.8	6	1.2
7	1.5	1.8	1.5	1.8	0	2.4	0	3	0	0.6	6	3	7.5	6.6	4.5	1.2	1.5	5.4	1.5	2.4	1.5	4.2	1.5	0.6
8	0	3	0	0.6			0	3	0	1.2	4.5	1.2			1.5	0.6	0	0	0	0			1.5	4.2
9	4.5	7.2	13.5	7.2	1.5	10.8			7.5	11.4	13.5	6	4.5	10.8			10.5	2.4	15	1.2	0	1.8
10	18	7.8	1.5	12	6	1.2	12	4.8	24	7.2	9	7.2	3	4.8	1.5	4.8	6	10.2	6	7.8	4.5	0.6	9	10.2
11	0	4.8	7.5	3.6	0	3	0	0	7.5	4.2	0	0.6	0	1.8	0	2.4	18	10.8	3	1.8	0	0.6	4.5	1.2
12	1.5	0	1.5	6			4.5	5.4	0	1.2	10.5	4.8			3	7.8	7.5	10.8	1.5	6.6			6	0.6
13					6	3.6	3	5.4					0	5.4	1.5	3					0	9.6	4.5	10.2
14	6	2.4	9	9	9	8.4	16.5	7.2	0	12.6	7.5	5.4	7.5	3.6	7.5	7.8	3	1.8	0	12	1.5	1.2	18	9
15	0	1.2			1.5	0			6	2.4			7.5	6.6			0	0			0	1.8
16					0	4.2	1.5	3					6	3.6	3	7.8					0	0.6	4.5	3
17	12	13.2	12	5.4	4.5	1.8	9	9	9	13.2	7.5	13.8	4.5	1.2	4.5	4.8	13.5	6.6	13.5	10.8	1.5	0	6	3.6
18			0	6			0	0.6			1.5	7.2			9	7.8			7.5	6.6			4.5	1.2
19	0	0.6	1.5	2.4	6	6.6			1.5	1.8	12	4.8	10.5	5.4			3	3	7.5	5.4	4.5	1.8
20	4.5	7.8			1.5	2.4	1.5	0.6	4.5	4.8			1.5	6.6	4.5	3	10.5	4.8			1.5	1.2	3	4.2
21	4.5	7.2	9	4.8	0	2.4	7.5	6.6	0	1.2	4.5	7.2	4.5	5.4	6	9.6	3	0	7.5	4.8	1.5	2.4	1.5	9
22			15	4.8	9	6.6	1.5	4.8			12	10.8	0	0	3	11.4			1.5	10.2	3	1.8	3	3
23	6	4.8	6	12.6			22.5	14.4	9	6	6	10.8			16.5	18	12	5.4	25.5	9			9	6.6
24	0	0	6	5.4			10.5	10.8	4.5	3.6	4.5	1.8			15	10.2	1.5	0	3	8.4			13.5	13.2
25			1.5	6.6	6	3.6	6	4.8			6	4.2	9	6	7.5	7.2			3	1.8	7.5	7.8	6	10.2
26	4.5	12.6	12	3.6	4.5	3	7.5	7.2	10.5	7.2	4.5	8.4	1.5	0.6	0	1.2	0	0.6	18	3	0	0	10.5	5.4
27	10.5	16.2	7.5	13.2	4.5	3.6	13.5	9.6	16.5	7.8	10.5	12.6	13.5	12	9	8.4	6	4.2	15	17.4	12	13.8	6	4.2
28	3	4.2	0	4.2	1.5	7.8	0	3	4.5	3.6	6	3.6	6	4.2	0	3.6	1.5	4.8	1.5	4.2	3	10.8	1.5	3
29	3	6	1.5	4.2	0	4.8	7.5	6.6	0	1.8	3	5.4	0	1.2	4.5	2.4	3	6	10.5	5.4	7.5	6.6	13.5	7.8
30	1.5	6	4.5	3.6	3	1.8	15	6.6	1.5	0	3	2.4	3	4.8	15	8.4	3	1.2	0	1.8	7.5	6.6	1.5	5.4
31	1.5	1.8	1.5	3.6	4.5	2.4	1.5	0.6	1.5	2.4	6	3	6	3	3	3.6	0	0	1.5	1.2	0	2.4	1.5	1.8
32	0	5.4	1.5	5.4	3	5.4	3	4.2	7.5	6.6	7.5	5.4	7.5	10.2	1.5	4.8	4.5	4.8	9	6	4.5	6.6	1.5	4.2
33	0	1.2	1.5	1.2	1.5	3	6	5.4	0	1.2	0	0	0	1.2	0	0	0	2.4	0	0	0	3.6	1.5	0.6
34	0	0.6	0	0	1.5	1.2	0	0	0	1.2	0	0	0	0	0	1.8	0	1.2	1.5	0.6	0	1.2	0	3
35	4.5	0.6	1.5	2.4	4.5	4.2	1.5	9	7.5	8.4	6	7.2	9	4.8	4.5	8.4	3	4.8	9	4.8	6	6	9	3
36	1.5	0	1.5	2.4	7.5	7.2	3	1.8	0	1.8	3	1.8	4.5	1.8	7.5	5.4	4.5	3	3	9	3	3.6	18	10.8
37	6	6.6	3	3.6	13.5	6.6	9	7.8	3	2.4	1.5	0	3	5.4	4.5	2.4	1.5	2.4	3	1.2	1.5	2.4	9	4.2
38	1.5	4.2	0	0	0	1.2	1.5	1.8	1.5	0	0	0.6	4.5	0.6	0	0	1.5	3	0	0	4.5	1.8	1.5	1.8
39	3	3	10.5	4.2	0	3	12	16.2	1.5	1.8	0	2.4	4.5	2.4	1.5	2.4	4.5	5.4	0	4.2	0	1.8	15	6.6
40	0	0.6	0	10.2	4.5	3.6	7.5	2.4	3	3	3	3.6	9	5.4	1.5	1.8	0	0	3	0.6	6	4.2	3	1.8
41	4.5	9.75	9	10.2	7.5	7.2	19.5	8.4	0	4.8	0	10.2	13.5	6.6	37.5	29.4	0	1.2	0	3.6	15	10.8	19.5	15.6
42	0	0.6	0	0	0	0.6	0	0	0	1.2	0	0.6	3	1.8	0	3.6	0	1.2	0	0.6	1.5	0.6	0	3
43	7.5	3.6	0	1.2	1.5	1.2	6	2.4	10.5	3.6	0	0.6	4.5	0.6	0	0	7.5	4.2	4.5	0.6	1.5	0	1.5	0.6
44	0	2.4	3	4.8	0	0.6	1.5	1.2	3	3.6	7.5	2.4	0	0	3	3	3	5.4	6	2.4	1.5	2.4	7.5	0
45	0	6	3	3	1.5	5.4	3	2.4	4.5	2.4	4.5	1.2	6	5.4	4.5	6	0	0	0	1.8	4.5	3.6	3	3.6
46	0	0	1.5	2.4	3	2.4	1.5	3.6	0	0	4.5	1.2	1.5	3.6	0	1.2	0	0	1.5	0.6	1.5	4.2	1.5	0
47	6	0.6	3	1.8	16.5	1.2	3	1.2	10.5	5.4	1.5	1.2	0	0	1.5	3.6	1.5	1.8	6	4.8	3	0	12	4.8
48	10.5	0.6	1.5	3.6	0	0	3	1.8	0	0.6	7.5	7.2	1.5	0.6	0	1.2	3	2.4	4.5	4.8	0	1.8	0	1.2
49	0	3.6	1.5	1.2	0	0.6	4.5	3	4.5	1.2	1.5	0.6	0	0.6	3	2.4	0	1.2	1.5	1.8	1.5	3	0	0
50	12	8.4	3	3	9	3	1.5	6.6	0	4.2	4.5	1.2	4.5	2.4	7.5	10.2	7.5	0.6	4.5	0	9	6	12	7.8
51			1.5	3.6	9	3	9	7.8			3	7.8	4.5	4.8	15	10.8			6	7.2	6	4.8	0	4.8
52	12	3.6	0	0.6	0	3.6	10.5	1.8	6	4.8	0	2.4	3	3	0	0	6	0	0	0	3	3	1.5	0
53	9	15	12	15	18	18	6	14.4	10.5	26.4	19.5	12	16.5	8.4	10.5	16.2	15	12.6	13.5	5.4	9	15.6	3	5.4
54			0	0.6	0	0	0	1.2			0	0.6	0	0.6	0	0			0	0	0	2.4	0	0
55	0	1.2	4.5	4.8	0	0.6	0	1.2	0	3.6	1.5	3	4.5	5.4	1.5	6.6	6	2.4	3	5.4	3	13.8	3	8.4
56	3	3	6	7.2	10.5	6	3	3	1.5	6.6	1.5	3	9	3	7.5	3	1.5	6	3	1.2	1.5	9	1.5	4.8
57	1.5	0	1.5	5.4	0	0	0	3	1.5	1.8	1.5	3	6	6	0	4.2	0	4.2	4.5	5.4	6	6.6	3	3.6
58	0	0.6	7.5	5.4	0	0.6	0	1.8	0	0	0	1.8	0	1.2	3	0.6	0	0	1.5	0	0	3.6	0	1.2
59	12	3	3	6.6	22.5	0	1.5	0	6	15	9	6	3	7.2	6	1.8	3	25.8	0	9	6	5.4	3	1.8
60	0	1.8	10.5	4.8	16.5	12	12	13.2	3	0.6	7.5	7.2	9	5.4	7.5	9.6	10.5	7.8	9	8.4	16.5	8.4	12	10.8
61	12	9.6	9	7.2	6	6.6	6	6	15	6.6	6	9	9	4.2	7.5	7.2	13.5	12	15	8.4	16.5	2.4	15	8.4
62	0	8.4	10.5	3.6	3	6	0	6	15	9	22.5	5.4	0	1.8	1.5	0.6	9	8.4	7.5	13.8	10.5	5.4	12	1.2
63	0	0	1.5	0.6	0	1.2	0	1.8	0	0	0	0	1.5	1.2	0	0.6	0	0	1.5	1.2	0	1.8	0	1.2
64	0	0	1.5	2.4	1.5	0	0	1.8	1.5	4.8	0	0	3	0	1.5	1.8	1.5	0.6	0	1.8	0	0	0	2.4
65	1.5	7.8	9	4.8	0	0	0	1.8	7.5	5.4	0	3.6	4.5	4.8	0	1.2	3	8.4	1.5	3.6	7.5	1.2	1.5	5.4
66	6	8.4	0	5.4	19.5	0	0	0	4.5	8.4	6	6.6	0	3	1.5	3.6	0	1.2	7.5	10.2	9	0.6	0	1.8
67	7.5	5.4	10.5	2.4	12	11.4	3	12.6	10.5	4.2	7.5	4.8	3	6	3	2.4	1.5	3.6	6	8.4	6	7.8	9	6
68	7.5	1.2	12	3	0	4.8	1.5	4.8	3	3	4.5	4.8	1.5	0	6	4.2	1.5	0.6	1.5	2.4	0	3.6	12	6.6
69	6	2.4	1.5	1.8	4.5	0	4.5	0.6	6	1.8	4.5	3.6	7.5	5.4	3	0.6	3	1.8	7.5	1.2	6	0.6	3	9
70	4.5	5.4	12	4.2	4.5	9	4.5	6	1.5	9.6	13.5	7.2	0	3	6	3	3	2.4	10.5	10.2	6	4.8	1.5	4.8
71	7.5	11.4	13.5	7.8	4.5	3	0	4.2	4.5	6	3	3	7.5	2.4	0	1.2	9	4.8	10.5	8.4	0	4.2	6	5.4
72	0	2.4	0	0.6	0	0	3	3	6	0	16.5	7.8	6	5.4	0	0	0	3	1.5	3.6	10.5	6.6	0	1.2
73	0	1.2	1.5	0	0	0.6	0	0	0	4.2	0	0	0	0	1.5	0	1.5	1.8	0	1.2	0	1.8	3	0.6
74	7.5	6.6	6	10.8	15	6.6	3	1.8	6	10.8	9	7.2	1.5	1.8	10.5	2.4	4.5	12.6	3	1.8	6	0.6	1.5	0.6
75	0	7.8	0	0	3	3.6	4.5	2.4	6	1.2	0	0	1.5	4.2	6	3.6	3	1.2	0	1.2	3	2.4	0	6
76			0	0	4.5	0	3	4.8					3	1.8	4.5	3			4.5	9.6	7.5	0.6	3	11.4
77	4.5	3.6	6	7.2	9	4.8	1.5	3	0	7.8	4.5	6	4.5	10.2	6	8.4	3	9.6	7.5	9	6	10.2	1.5	4.2
78	3	3.6	3	3.6	3	1.8	1.5	2.4	0	3	0	3	0	4.8	1.5	3.6	0	1.8	0	1.8	3	1.8	0	0.6
79	0	3	1.5	9.6	9	9.6	3	10.8	4.5	6	7.5	12	9	10.2	4.5	10.8	0	0.6	0	12.6	4.5	9	9	3.6
80	3	0.6	0	0	9	1.2	3	0.6	6	0.6	0	0	0	3	1.5	1.8	3	0.6	3	1.8	1.5	1.8	3	5.4
81	0	5.4	1.5	4.8	3	6	10.5	4.8	3	14.4	6	10.8	3	7.2	4.5	3.6	3	10.8	7.5	5.4	6	3.6	13.5	9
82	0	2.4	3	6.6	9	7.8	1.5	4.8	9	6.6	9	10.8	3	24.6	6	4.8	3	7.2	0	5.4	6	6.6	0	7.2
83	4.5	4.2	0	1.2	1.5	3	0	0.6	0	2.4	0	1.2	4.5	2.4	0	0	3	4.2	1.5	2.4	0	1.8	1.5	1.8
84	15	16.2	3	4.8	1.5	6.6	3	3.6	0	4.2	1.5	6	12	5.4	6	9	12	6.6	1.5	1.2	4.5	5.4	7.5	7.2
85	1.5	4.2	0	3.6	12	2.4	1.5	6	6	6.6	0	6.6	3	4.2	1.5	2.4	0	4.2	0	2.4	0	3.6	3	1.8
86	16.5	12	9	3	0	5.4	9	5.4	13.5	16.8	7.5	7.2	3	4.8	12	10.2	1.5	2.4	0	4.2	7.5	19.2	13.5	9
87	0	0.6	1.5	0.6	3	1.2			0	0.6	0	0	0	2.4			0	0.6	0	1.2	0	0.6
88	0	2.4	0	1.2	1.5	0	1.5	2.4	0	0	1.5	0	0	0.6	1.5	4.2	0	1.8	3	0.6	1.5	0.6	1.5	0
89	0	0.6	3	0	0	2.4	1.5	3	0	3.6	0	3	0	3.6	0	1.8	0	0	1.5	0.6	1.5	0	0	6
90	3	2.4	10.5	1.8	9	4.8	12	7.8	6	1.8	10.5	2.4	6	10.8	9	6.6	1.5	3	0	3	6	3	4.5	4.8
91	9	4.8	1.5	5.4	4.5	13.2	13.5	12.6	7.5	7.8	15	4.8	25.5	18	10.5	11.4	3	4.8	4.5	4.2	1.5	9	13.5	13.8
92			0	0.6	0	0.6	0	0.6			0	0	4.5	3	0	0.6			0	0	0	1.2	0	0.6
93			7.5	3.6	0	9	0	0			6	4.2	3	1.8	1.5	0			9	6.6	7.5	6	0	1.8
94	0	1.2	3	1.8	7.5	6	3	3.6	4.5	9.6	12	8.4	9	1.8	4.5	7.2	4.5	6	1.5	7.8	6	6	12	9.6
95	0	0.6	0	0.6	3	3	1.5	0.6	1.5	1.2	1.5	1.2	3	1.8	3	1.8	0	0	0	1.2	0	3	3	3
96	10.5	5.4	0	3.6	1.5	6	6	1.8	4.5	3.6	1.5	9.6	4.5	12	7.5	6	4.5	2.4	1.5	0	1.5	6.6	0	1.8
97	3	1.2	6	7.2	1.5	0	1.5	4.2	0	1.2	0	2.4	4.5	4.8	4.5	3.6	4.5	2.4	0	3	3	6.6	6	4.8
98	9	10.2	0	0	0	0.6	4.5	1.2	0	2.4	19.5	5.4	0	1.2	0	0.6	3	9	6	0	0	0	0	0.6
99	3	2.4	3	3.6	1.5	0.6	3	1.2	3	3.6	3	4.2	4.5	3.6	6	4.2	1.5	0.6	1.5	1.8	0	1.8	4.5	1.2
100	3	3	12	5.4	12	7.8	1.5	0.6	1.5	2.4	3	4.8	4.5	3.6	0	0	3	3.6	4.5	3	15	6	0	1.2
101			0	1.2	4.5	4.8	4.5	4.8			4.5	2.4	1.5	1.8	3	6			1.5	2.4	4.5	2.4	3	1.8
102	9	4.8	3	3.6	9	1.8	4.5	3	0	1.2	0	4.2	4.5	6.6	1.5	1.8	1.5	3.6	0	3	6	0.6	0	1.2
103	0	1.8	4.5	7.2	6	3	9	8.4	7.5	1.2	1.5	7.2	9	10.2	0	7.2	1.5	4.8	1.5	2.4	4.5	7.8	4.5	7.2
104	0	2.4	1.5	1.2	6	3	4.5	1.8	0	4.8	1.5	1.8	1.5	5.4	1.5	9	3	1.8	0	0	9	6.6	0	7.8
105	0	0	0	0.6	1.5	1.8	1.5	1.2	0	0	0	0	1.5	2.4	4.5	1.8	0	0	3	1.8	3	1.2	0	0.6
106			1.5	6	4.5	3	3	6			1.5	2.4	0	4.2	1.5	1.2			0	2.4	7.5	3
107	0	0	0	0.6	0	1.8	0	0.6	0	1.8	1.5	0	1.5	0.6	0	1.2	1.5	0	1.5	2.4	1.5	0	1.5	1.8
108	1.5	1.2	3	1.2	9	4.2	4.5	1.8	4.5	4.8	3	3.6	6	4.8	4.5	2.4	4.5	5.4	1.5	4.8	10.5	9.6	7.5	4.8
109	0	3	0	3	1.5	3	3	0	12	3.6	9	6.6	4.5	1.8	4.5	3.6	6	6	0	7.8	3	5.4	6	8.4
110	0	0.6	0	0	3	0.6	1.5	0	0	0	0	0.6	0	0	4.5	0.6	0	0	0	0.6	0	1.2	0	0
111	1.5	3.6	6	4.2	6	3	3	2.4	12	3.6	7.5	2.4	4.5	6.6	6	5.4	0	1.2	3	1.2	12	9.6	12	3.6
112	0	0.6	0	0	0	0	0	0	0	1.2	0	1.2	0	0	1.5	0.6	0	1.2	0	0	0	1.2	0	0
113	0	0	0	0	0	0	1.5	2.4	3	0	0	0	4.5	0	1.5	1.8	0	1.2	1.5	0.6	0	1.2	0	0.6
114	0	2.4	0	1.8	3	3	12	2.4	4.5	3	0	1.2	9	3	1.5	1.8	0	0	7.5	7.2	0	1.2	4.5	2.4
115	4.5	0.6	0	1.8	1.5	1.2	1.5	1.8	0	0	1.5	5.4	4.5	0.6	0	1.2	0	1.8	6	6	4.5	1.8	3	0.6
116	3	4.2	6	8.4	9	3.6	1.5	2.4	1.5	0.6	0	2.4	15	2.4	0	8.4	0	0	3	2.4	13.5	6	4.5	0
117	4.5	1.8	0	0	3	4.8	9	6	0	0	0	0.6	1.5	0.6	0	0.6	0	0	3	2.4	0	0	7.5	6
118	0	0.6	0	4.8	63	10.8	4.5	8.4	0	0.6	4.5	3.6	3	3.6	1.5	3	0	0.6	0	3	0	0	0	6.6
119	0	3.6	19.5	13.8	3	5.4	6	6	3	4.2	0	7.8	4.5	3	12	10.2	3	6.6	10.5	7.2	6	4.2	4.5	4.2
120	0	1.8	3	11.4	0	6	1.5	5.4	3	2.4	7.5	3.6	9	6	4.5	6	0	4.2	1.5	5.4	1.5	3.6	0	7.2
121	0	0	6	2.4	3	1.8	0	1.8	0	0.6	0	1.8	0	0	4.5	1.8	0	0	4.5	6.6	4.5	4.2	3	1.8
122	1.5	2.4	0	1.8	1.5	1.8	6	4.2	1.5	4.2	7.5	6.6	6	4.2	0	6	0	1.2	1.5	1.8	3	3	1.5	6
123	0	1.8	3	0.6	6	1.2	0	3.6	4.5	5.4	9	1.2	1.5	1.2	4.5	2.4	0	1.8	1.5	4.2	3	3.6	4.5	1.2
124	0	16.2	12	2.4	7.5	12	3	3.6	1.5	13.2	13.5	19.8	9	7.2	12	10.8	1.5	6	3	0.6	4.5	6.6	0	4.2
125	3	6.6	6	4.2	1.5	5.4	1.5	1.2	0	6.6	1.5	1.2	12	6	12	4.2	7.5	6.6	10.5	8.4	0	6.6	0	0
126	1.5	4.2	16.5	3.6	4.5	1.2	0	9.6	0	4.2	6	1.8	0	4.2	0	6	1.5	0.6	3	3	0	1.2	3	1.8
127	1.5	2.4	0	1.2			0	1.2	1.5	7.8	3	0			1.5	2.4	3	2.4	7.5	4.8			4.5	3
128	1.5	2.4	3	2.4	3	0	0	0.6	1.5	0	4.5	1.2	3	3.6	1.5	1.2	0	3	0	0.6	4.5	0.6	3	0.6
129	1.5	1.2	9	11.4	6	4.8	9	4.2	1.5	3	0	7.2	0	1.8	6	7.2	4.5	3.6	9	4.8	6	3.6	4.5	7.8
130	0	0	6	0.6	10.5	2.4	9	3.6	0	1.8	3	0.6	0	1.2	6	6.6	0	0	0	3	1.5	4.2	6	4.2
131	0	2.4	0	3	3	2.4	4.5	7.8	7.5	3	6	0	6	1.8	6	6.6	0	1.2	1.5	5.4	0	1.2	9	7.2
132	1.5	1.8	7.5	1.8	9	4.2	4.5	5.4	3	13.8	7.5	1.8	6	1.8	6	1.8	12	7.8	15	6	4.5	2.4	0	0.6
133	0	0	0	6	4.5	6.6	3	10.8	0	1.2	15	5.4	12	3.6	15	9.6	3	3	6	8.4	1.5	3.6	13.5	3
134	18	6	9	5.4	18	6	7.5	5.4	3	0	4.5	5.4	19.5	10.8	9	10.8	0	6	3	6	12	8.4	12	10.2
135	13.5	10.8	9	6	12	2.4	12	3.6	6	6	4.5	8.4	4.5	7.8	3	2.4	1.5	2.4	1.5	8.4	6	6.6	9	6
136	16.5	4.8	9	6.6	0	0	3	1.2	9	16.8	12	8.4	7.5	3.6	6	3	12	8.4	13.5	6.6	4.5	6	1.5	8.4
137	3	4.2	0	0	12	6.6	7.5	6.6											0	1.2	1.5	4.8	16.5	12
138	1.5	4.2	0	1.2	3	4.8	10.5	7.8									1.5	1.2	4.5	6.6	13.5	6.6	6	9.6
139	0	0	1.5	0.6	3	0.6	1.5	3									0	0	0	2.4	1.5	0.6	3	3.6
140	1.5	0	10.5	7.8	10.5	7.2	10.5	7.8									10.5	1.8	4.5	3	0	6	1.5	4.2
141	4.5	4.8	0	1.2	0	0	1.5	0									3	4.8	0	0	0	0	1.5	0.6
142	7.5	3.6	16.5	2.4	6	6	13.5	6									3	4.2	3	9	9	11.4	21	11.4
143	9	28.8	10.5	10.8	10.5	7.8	7.5	10.2									7.5	13.2	3	14.4	9	13.8	9	9.6
144	0	0	0	6.6	0	0	1.5	0									0	0.6	0	0	0	0	3	0.6
145	0	0	0	1.8	0	0											0	0	0	0	0	0.6
146	1.5	5.4	6	1.8	0	0	1.5	1.8									7.5	5.4	3	1.8	9	7.2	0	0
147	1.5	4.8	3	1.2	0	2.4	4.5	1.8									0	1.8	0	1.2	0	0.6	4.5	2.4
148			0	0	0	0											0	1.2	0	0	0	0
149	6	1.8	0	1.2	7.5	6	0	0									0	0.6	7.5	4.2	12	4.8	10.5	6.6
150			3	2.4	1.5	0	1.5	0.6											0	2.4	1.5	0	0	0
151	0	0.6	1.5	1.8	1.5	0.6	1.5	3									0	0	0	0	0	4.8	1.5	3
152	9	2.4	1.5	3	1.5	3	1.5	0.6									4.5	5.4	10.5	3.6	3	1.8	6	2.4
153	3	7.8	4.5	13.8	4.5	12	6	6.6									7.5	3.6	4.5	18	12	10.2	9	8.4
154	3	0	4.5	3			12	14.4											1.5	2.4			7.5	3.6
155	0	0	1.5	0.6	3	2.4	6	0.6									0	0	0	2.4	0	4.2	6	4.8
156	0	0.6	4.5	2.4	3	2.4	1.5	1.2									0	0	0	1.8	3	2.4	0	0.6
157	0	0	0	0.6	0	0.6	0	0									0	0.6	0	1.2	1.5	0.6	1.5	0
158	0	0	0	3.6	1.5	4.2	9	2.4									0	0.6	3	4.2	13.5	9.6	10.5	3
159	3	5.4	4.5	4.8	12	7.8	12	6									1.5	5.4	1.5	4.2	3	6	7.5	3.6
160	1.5	1.2	0	0	1.5	0	3	0.6									0	1.8	1.5	0	1.5	3	6	0.6
161	1.5	3	3	1.2	3	1.2	1.5	2.4									1.5	1.2	1.5	2.4	1.5	0.6	3	1.8
162	1.5	7.2	1.5	4.2	0	9	12	10.2									6	4.8	7.5	7.2	10.5	13.2	0	10.2
163			3	0	0	1.8	3	1.2											0	0.6	3	3	3	3

## Sheet: Yawns
	LPS condition								TP condition								CTRL condition
	D1		D3		D5		D7		D1		D3		D5		D7		D1		D3		D5		D7
Subject ID	Baseline	Stimulus	Baseline	Stimulus	Baseline	Stimulus	Baseline	Stimulus	Baseline	Stimulus	Baseline	Stimulus	Baseline	Stimulus	Baseline	Stimulus	Baseline	Stimulus	Baseline	Stimulus	Baseline	Stimulus	Baseline	Stimulus
1	3	2.4	0	1.2	0	1.2	1.5	1.2	1.5	1.8	0	0	0	0	1.5	0	0	1.2	0	0	0	0.6	0	0
2	0	0	0	0	0	0	0	0	0	0	0	0	0	1.2	0	0	0	0	0	0	0	0	0	0
3			0	0	0	0	0	0.6			0	0	0	0.6	0	0			0	0	0	0	0	0
4	0	0	0	1.2	0	0	0	0	0	0	0	0	0	1.8	0	0	0	0	0	0	0	0	0	1.8
5	0	0	1.5	1.2	0	0	1.5	1.2	0	0	0	1.2	0	0	0	0.6	0	0	0	0	0	0	0	0
6	0	0			0	0	0	0	0	0			0	3	0	0.6	0	1.2			0	0.6	0	0
7	0	0.6	0	1.2	0	1.8	0	1.8	0	0	0	0.6	3	0.6	0	1.2	0	0	0	0	0	1.8	0	0
8	0	0	0	0			0	0	0	0	0	0			0	0	0	0	0	0			0	0
9	0	0	0	0	0	0			0	0	1.5	0.6	0	0.6			0	0	0	0	0	0
10	0	0	0	0	0	0	0	0	0	0	0	0	0	0	0	0	0	0	0	0	1.5	0.6	0	0
11	0	0	0	0.6	0	0	0	0	0	0	0	0	0	0	0	0	0	0	0	0	0	1.2	0	0
12	0	0	0	0			0	0	0	0	0	0			0	0	0	0	0	0			0	0
13					0	0	0	0					1.5	0	1.5	0.6					0	0.6	0	0
14	0	0	0	1.2	0	0.6	1.5	1.2	0	0	0	0	0	0	0	0	0	0	0	0	0	0	0	0.6
15	0	0			0	0			0	0			1.5	1.2			0	0			0	0
16					0	0	0	0					0	0	0	1.8					0	0	0	0
17	0	0.6	0	1.2	0	0	0	0	0	1.2	0	0	0	0	0	0	0	0	0	1.8	1.5	0.6	0	0
18			0	0			0	0			0	0			0	0			0	0			0	0
19	0	0	0	0.6	0	0			0	0	1.5	1.2	0	0.6			0	0.6	0	1.2	0	0.6
20	0	0			0	0	0	0	0	0			0	0.6	0	0.6	0	0			0	0	0	0
21	1.5	0	0	0.6	0	0	0	1.8	0	0	0	0.6	0	1.2	1.5	0.6	0	0	0	0	0	0	0	0.6
22			0	0.6	1.5	0.6	0	0			0	0	0	0	0	1.2	0	0			0	0.6	0	0
23	0	0	0	0			0	0.6	0	0	0	0			0	0	0	0	0	0.6			0	0
24	0	0	0	0			0	0.6	0	0	1.5	0			0	1.8	0	0	0	0.6			3	2.4
25			0	0	0	0.6	0	1.8			0	0	0	0	3	2.4			0	0	0	0	0	0.6
26	0	1.8	0	0	0	0	0	0	3	0.6	0	0	0	0	0	0.6	0	0	0	0	0	0	0	0
27	0	0.6	0	0	0	0	0	2.4	0	1.2	0	0	0	0	0	0	0	0	0	0.6	0	0.6	0	0
28	0	0	0	0	0	0.6	0	1.2	0	0	0	0	0	0	0	1.2	0	0	0	0	0	0	0	0
29	0	0.6	0	0.6	0	0	3	2.4	1.5	1.2	0	1.8	0	0	0	1.8	0	0.6	0	1.8	0	0.6	3	2.4
30	0	0	0	0	0	0	0	0.6	0	0	0	0.6	0	0	0	0.6	0	0	0	0	0	0	0	1.8
31	0	0	0	0.6	1.5	1.8	0	0	1.5	1.2	0	0	1.5	1.8	0	0	0	0	0	0.6	0	1.2	0	0.6
32	0	0.6	0	0	0	0	0	0.6	3	1.8	0	1.8	0	0.6	0	0	0	0	1.5	1.2	0	0	0	0
33	0	0	0	0	0	0	0	0.6	0	0	0	0	0	0	0	0	0	0	0	0	0	0	0	0
34	0	0	0	0	1.5	1.8	0	0	0	0	0	0	0	0	0	0	0	0	0	0.6	0	1.2	0	0
35	0	0	0	0	0	0	0	0.6	1.5	0.6	1.5	0.6	0	0	1.5	1.8	0	0	0	1.2	0	0	0	0
36	0	0	1.5	1.2	0	0	0	0	0	0	0	0.6	0	0	3	4.2	0	0.6	1.5	1.8	0	0	1.5	2.4
37	0	0	0	1.2	0	0	0	0	0	0	0	0	0	0	0	0	1.5	0	0	0.6	1.5	0.6	0	0
38	0	0	0	0	1.5	0.6	0	1.2	0	0	0	0	0	0.6	0	0	0	0	0	0	0	0.6	0	0.6
39	0	0.6	0	0	0	0	0	1.8	0	0	0	0	0	0	0	0	0	0	0	0	0	0	0	1.2
40	0	0	0	0.6	0	0	0	0.6	0	0	0	0	0	0	0	0.6	0	0	0	0	0	0	0	0
41	0	1.2	0	0.6	0	1.2	1.5	1.2	0	0	0	1.2	1.5	1.8	0	1.2	0	0	0	0	0	1.8	1.5	0
42	0	0	0	0	0	0	0	0	0	0	0	1.2	0	0	0	0	0	0	0	0	0	0	0	0
43	0	0	0	0	0	0	0	0.6	0	0.6	0	0	0	0	0	0	0	0	0	0	0	0.6	0	0
44	0	0	0	0	0	0	0	0.6	0	0	0	0	0	0	0	0	0	0	0	0	0	0	0	0
45	0	0.6	1.5	0.6	0	1.8	0	0	0	0	1.5	0	1.5	1.2	0	0	0	0	0	0	3	1.2	0	0
46	0	0	0	1.8	0	0	1.5	2.4	0	0.6	0	0.6	0	0.6	0	0	0	0	0	0	1.5	2.4	0	0.6
47	1.5	0.6	0	0.6	1.5	0	1.5	0	0	0.6	0	0	0	0	0	0	1.5	2.4	1.5	1.2	0	0	1.5	2.4
48	0	0	0	0	0	0	0	0	0	0	1.5	1.8	0	0.6	0	0	0	0	0	0	0	1.2	0	0
49	0	0	0	0	0	0	0	1.2	0	1.8	0	0	0	0	0	1.8	0	0	0	0	0	0	0	0
50	0	0.6	0	0	1.5	1.2	3	0.6	0	0	0	0	0	0.6	1.5	1.8	0	0	0	0	1.5	1.8	1.5	0
51			0	0.6	3	0	3	3			0	0	0	0	0	3			0	0.6	1.5	0	0	0
52	0	0	0	0	0	0	0	0	0	0	0	0	0	0	0	0	0	0	0	0	0	0	0	0
53	0	0.6	1.5	1.2	1.5	1.8	0	1.2	0	1.2	1.5	1.2	3	1.8	0	0	0	0.6	3	1.2	3	3	0	0
54			0	2.4	0	0	1.5	0			0	0.6	1.5	1.8	1.5	1.8			1.5	2.4	0	0.6	1.5	0
55	0	0	0	0	0	0	0	0	0	0	0	0	0	0	0	0	0	0	0	0	0	0	0	0
56	0	0	0	0	0	0.6	1.5	1.2	0	0	0	0	0	1.2	0	0	0	1.8	0	0	0	0	0	0
57	0	0	0	0	0	0	0	0	0	0	0	0	0	0	0	0.6	0	0	0	0	0	0.6	0	0
58	0	0	0	0	0	0	0	0	0	0	0	0	0	0	0	0	0	0	0	0	0	0	0	0
59	0	0	0	0	0	0	0	0	0	0	0	0	0	0	0	0	0	0	0	0	0	0	0	0
60	0	0	0	0	0	0	0	2.4	0	0	0	0	0	0.6	3	1.2	0	0	0	0	1.5	1.8	1.5	1.2
61	0	0.6	1.5	1.2	1.5	2.4	0	1.8	0	0	0	1.8	0	0.6	1.5	1.8	0	1.2	0	0.6	0	1.8	0	1.2
62	0	0	0	1.2	0	0	0	0	0	0	0	0	0	0	0	0	0	0	0	0.6	0	0	0	0
63	0	0	0	0	0	0	0	0	0	0	0	0	0	0	0	0	0	0	0	0	0	0	0	0
64	0	0.6	0	0	0	1.2	1.5	1.8	0	1.2	0	0	0	1.8	3	1.8	0	0	0	0	0	0.6	0	0
65	0	0	0	2.4	0	0	0	0	0	0.6	0	0	1.5	0	0	0	0	0	0	0	0	0	0	0
66	0	1.8	0	0	0	0	0	0	0	0.6	0	0.6	0	0	0	0	0	0	0	0	0	0	0	0.6
67	0	0	0	0	0	0	3	1.8	0	0	0	0	0	0	0	0.6	0	0.6	3	0.6	0	0	0	0.6
68	0	0	0	0	0	0.6	0	0	0	0	0	0.6	0	0	0	0	0	0	1.5	1.8	0	0	0	0
69	3	1.2	0	0	0	0	0	0	0	0	0	0	0	1.2	0	1.2	0	0	0	0	0	0.6	0	0
70	0	0	0	1.2	0	1.2	0	0.6	0	0	0	1.8	0	0.6	0	0	0	0	0	1.2	0	0	0	2.4
71	0	0	0	0	0	0	0	0	0	0.6	0	0.6	0	1.8	0	0	1.5	1.8	0	0	0	0.6	0	0
72	0	0	1.5	0	0	0	0	1.8	0	0	1.5	0.6	1.5	2.4	0	0	0	0	1.5	1.2	1.5	1.2	0	0
73	0	0	0	0	0	0	0	0	0	0	0	0	0	0	0	0	0	0	0	0	0	0	0	0.6
74	0	0	0	0	0	1.8	0	0	0	0	0	1.2	0	0	1.5	0.6	0	0	0	0	0	0	0	0
75	0	0	0	0	0	0	0	0	0	0	0	0	0	0	0	0	0	0	0	0	0	0.6	0	0
76			0	0	0	1.8	0	0.6					0	0	0	0			0	0.6	0	0	0	0.6
77	0	0	0	0	0	0	0	0	0	0	0	0.6	0	1.2	0	0	0	0.6	0	0.6	0	0	0	0
78	0	0	0	0.6	0	0	0	0.6	0	0	0	0.6	0	1.2	0	0	0	0	0	0	0	0	0	0
79	0	0	0	0	0	0	0	1.2	0	0	0	1.2	0	1.8	0	1.8	0	0	0	0	0	0	0	0
80	0	0	0	0	0	0.6	0	0	0	0	0	0	0	0	0	0	0	0.6	0	0	0	0	0	0
81	0	1.2	0	0	0	0	1.5	0	0	0	0	0.6	0	1.2	0	1.2	0	0	1.5	0	0	0	0	1.8
82	0	0	0	0	0	0.6	0	0	0	0	0	0	0	0.6	0	1.8	0	0.6	0	0	0	0	0	0
83	0	1.2	0	1.2	1.5	2.4	0	0	0	0.6	0	0.6	0	0	0	0	0	0.6	0	0	0	0	0	0
84	0	1.2	0	1.8	0	2.4	1.5	1.2	1.5	1.2	0	1.2	0	1.8	0	0.6	0	0	0	0	0	0.6	0	0
85	0	0	0	0	0	0	0	0	0	0	0	0	0	0	0	0	0	0	0	0	0	0.6	0	0
86	0	1.2	0	0.6	0	0	0	1.2	0	0	0	0	0	0	1.5	1.8	0	0	0	0	0	1.2	0	2.4
87	1.5	0	0	0	0	1.2			0	0.6	0	0	0	1.2			0	0	0	0	1.5	0.6
88	0	0	0	0.6	1.5	0	0	0	0	0	1.5	0	0	0	0	1.2	0	1.2	0	0	0	0.6	0	0
89	0	0	0	0	0	0	0	0	0	0.6	0	0	0	0	1.5	1.2	0	0	0	0	0	0	0	0
90	0	1.8	0	0	0	0	0	0.6	0	1.2	1.5	0	0	0.6	0	0	0	0	0	0	0	1.2	0	0.6
91	0	0	0	0	0	3	0	0.6	0	0	1.5	0	0	1.2	0	0.6	0	0	0	0	0	0	0	1.2
92			0	0	0	0	0	0.6			0	0	0	1.2	0	0.6			0	0	0	0	0	0
93			0	1.2	1.5	2.4	0	0			1.5	1.8	0	0	0	0			1.5	0.6	0	0	0	0.6
94	0	0	0	0	0	1.2	0	0	0	0	0	0	1.5	0	1.5	1.2	1.5	0	0	0.6	0	0	3	1.8
95	0	0	0	0	0	0	0	0	0	0	0	0	0	0	0	0	0	0	0	0	0	0	0	0
96	0	0	0	0	0	0	0	0	0	0	0	0	0	0	0	0.6	0	0	0	0	0	0.6	0	0
97	0	0	0	0.6	0	0	0	0	0	0	0	0	0	0	0	0	0	0	0	0	0	0	0	0.6
98	0	0	0	0	0	0	0	0	0	0	0	0.6	0	0	0	0	0	0	0	0	0	0	0	0
99	0	0	0	0	0	0	0	0	0	0	1.5	1.2	0	0	0	0	0	0	0	0	0	0.6	0	1.2
100	0	0	1.5	1.2	0	0	0	0	0	0	0	0	0	1.2	0	0.6	0	0	0	0	0	0	0	0
101			0	0.6	0	0.6	0	0			0	0	0	0	3	1.2			0	0	0	1.2	0	0
102	1.5	0	0	0	0	0	0	0	0	0	0	0	0	0	0	0	0	0.6	0	0	1.5	0	0	0
103	0	0	1.5	0.6	0	0.6	0	0.6	0	0	0	0	1.5	0.6	0	0	0	0	0	0	0	1.2	0	1.2
104	0	0	0	0	0	0	0	0	0	0	0	0	0	0	0	0.6	0	0	0	0	0	0	0	0
105	0	0	0	1.8	0	1.2	0	1.8	0	0.6	0	1.2	0	1.8	1.5	1.2	0	0.6	0	1.2	0	2.4	0	0
106			0	0	0	0	0	0.6			0	0	0	0	0	0			0	0	0	0
107	1.5	0	0	0	0	0	0	0	0	0.6	0	0	1.5	0.6	0	0	1.5	0	0	1.2	0	0.6	0	0
108	0	0.6	0	3	1.5	2.4	3	3.6	0	0.6	0	0.6	1.5	3	1.5	1.2	0	1.2	0	0	4.5	2.4	3	2.4
109	0	0	0	0	0	0	0	0	0	0	0	0	0	0	0	0	0	0	0	0	1.5	0.6	3	0
110	0	1.2	0	0	1.5	1.2	0	2.4	0	0	0	0	0	0	0	0	0	0	0	0	0	0	0	0
111	0	0	0	1.8	1.5	2.4	0	0.6	0	1.2	0	1.2	1.5	1.8	0	1.2	0	0	0	1.2	0	0	0	0.6
112	0	0	0	0	0	0	0	0	0	0	0	0	0	0	0	0.6	0	0	0	0	0	0	0	0
113	0	0	0	1.2	1.5	0.6	0	0	0	0	0	0.6	0	1.2	0	1.2	1.5	0.6	0	0.6	0	1.8	0	0.6
114	0	0	0	0	1.5	1.8	1.5	1.8	0	0.6	0	2.4	1.5	0.6	0	0.6	0	0	0	1.8	0	1.8	0	0.6
115	0	0	0	0	0	0	1.5	1.8	0	0	0	0.6	0	0	1.5	2.4	0	0	0	0	0	0.6	0	0.6
116	0	1.2	0	0	0	0	0	0	0	0.6	0	0	0	0	0	1.8	0	0	0	0	0	0.6	0	0
117	0	0	0	0	0	0	0	0.6	0	0	0	0	0	0	0	1.2	0	0	0	0	0	0.6	0	0.6
118	0	0	0	1.2	0	1.2	0	1.2	0	0	3	1.2	1.5	0	1.5	0	0	0	0	0	0	0	0	0.6
119	0	0	0	0.6	0	0.6	1.5	3.6	0	0	0	1.2	0	0	0	1.8	0	1.2	0	0.6	0	1.2	1.5	3
120	0	0	0	0	0	0	0	0	0	0	0	0	0	0	0	0.6	0	0	0	0	0	0	0	0
121	0	0	0	0	0	0	0	0	0	0	0	0	0	0	0	0	0	0	0	0	0	0	0	0
122	0	0	0	0.6	0	0.6	0	0	0	0	0	1.8	0	0	0	0	0	0	0	0	0	0	1.5	1.2
123	0	0	0	0	0	0.6	0	0	0	0.6	0	0	0	0	0	0	0	0	0	0	0	1.2	0	0
124	0	0	1.5	0.6	0	0	0	0	0	0.6	1.5	2.4	0	0.6	0	0	0	0	0	0	0	0	0	0
125	1.5	0.6	0	0	0	1.2	0	0	0	0	0	0	1.5	0	0	0	0	0	0	0	0	0	0	0
126	0	0.6	0	1.2	1.5	1.8	0	1.2	0	0	0	2.4	0	0	0	1.2	0	0.6	0	0	0	0	0	0
127	0	0	0	0			0	0.6	0	0	0	0			0	0	0	0.6	0	0			1.5	0.6
128	0	1.2	0	0	0	0	0	0	0	0	0	0	0	0.6	0	0	0	0	0	0	0	0	0	0
129	0	0	0	1.2	4.5	3.6	0	3	0	0	0	0.6	0	0.6	1.5	1.8	0	0	0	3	0	1.8	3	1.8
130	1.5	1.8	0	0	1.5	1.2	1.5	0.6	0	0.6	0	0	3	0.6	0	0	0	0.6	0	0	0	1.8	1.5	1.8
131	0	0	0	3	0	2.4	0	0.6	0	1.2	0	1.2	1.5	1.2	0	2.4	0	0	0	0.6	0	0.6	0	0.6
132	0	0	3	0	1.5	2.4	0	2.4	0	0	0	0	3	1.2	1.5	0.6	0	0	0	0	0	0	0	0
133	0	0.6	0	1.2	0	1.2	0	1.8	0	0.6	1.5	1.2	1.5	1.8	0	1.8	0	0	0	1.2	0	1.2	1.5	1.8
134	0	1.8	0	0	0	1.2	0	0	0	0	0	0	0	0.6	1.5	1.2	0	0	0	0	0	0	0	0.6
135	0	1.8	0	0.6	1.5	1.2	1.5	1.2	0	1.2	0	0.6	1.5	1.8	3	1.8	0	0	0	1.2	0	1.2	1.5	0.6
136	0	1.8	3	1.2	0	0	0	0	0	1.2	1.5	3	0	0.6	0	0.6	0	0	0	0.6	0	1.2	0	1.8
137	0	0	0	0	0	0	0	0											0	0	0	0	0	0
138	0	0.6	0	0	0	1.8	0	1.2									0	0.6	0	1.8	0	1.8	0	1.8
139	0	0	0	0	0	0	0	0									0	0	0	0.6	0	0	0	0
140	0	0	0	0	0	0.6	0	0									0	0.6	0	0	0	0.6	0	0
141	0	1.2	0	0	0	0	0	0									0	0	0	0	0	0	0	0
142	0	0	0	0	0	0	0	1.8									0	0.6	0	0.6	0	1.2	0	1.8
143	0	0.6	0	0.6	1.5	1.2	1.5	1.2									0	0	0	0	3	0.6	3	0.6
144	0	0	0	0	1.5	0	0	0									0	0.6	0	0	0	0	0	0.6
145	0	0	0	0	0	0											0	0	0	0	0	0
146	0	0	0	0.6	0	0	1.5	1.2									0	0	0	0	0	0.6	0	0
147	0	0.6	0	0.6	0	0	0	0									0	0	0	0	0	0	0	0
148			0	0	0	0											0	0	0	0	0	0
149	0	0	0	0	0	0	0	0									0	0	0	0.6	1.5	0.6	0	1.2
150			0	0	0	0	0	0.6											0	0	0	0	1.5	1.2
151	0	0	1.5	1.8	1.5	0	0	1.8									0	0	1.5	0.6	3	1.8	0	1.8
152	1.5	1.8	0	0	0	0.6	0	0.6									0	0	0	0	0	1.2	0	0
153	1.5	1.8	0	0.6	0	0.6	1.5	1.2									1.5	1.8	0	0.6	0	0.6	1.5	0.6
154	0	0.6	0	0.6			0	0.6											1.5	0.6			1.5	0.6
155	0	0	0	0.6	0	0	0	0									0	0	0	0	1.5	0	0	0
156	0	0	0	0.6	1.5	1.2	3	1.8									0	0	1.5	0.6	0	1.2	1.5	1.2
157	0	0	0	0	0	0.6	1.5	0.6									0	0	3	1.2	0	0	0	0
158	0	0	0	1.2	0	0	3	1.8									0	0	0	0	3	1.2	0	0
159	0	0.6	0	0	1.5	1.2	0	0									0	0	0	0	1.5	1.8	3	1.2
160	0	0	1.5	1.8	0	0.6	3	1.2									0	0	1.5	1.2	0	2.4	0	1.2
161	0	0	1.5	1.2	0	0.6	1.5	1.2									0	0.6	0	1.2	1.5	0.6	0	0.6
162	0	0	0	0	0	0.6	1.5	0.6									0	1.2	0	0	1.5	1.2	0	0
163			1.5	0	0	0	1.5	0											0	0	0	1.2	1.5	0
